# Supplementary material for: Investigating the Relationships of P3b with Negative Symptoms and Neurocognition in Subjects with Chronic Schizophrenia
Source: Brain Sci. 2021 Dec 10;11(12):1632. doi: 10.3390/brainsci11121632 (PMC8699055; doi:10.3390/brainsci11121632)
Supplement: Supplementary file 1 [file brainsci-11-01632-s001.zip]

Archive with 1 entries (1 files):
- brainsci-1409234-supplementary.pdf
